# Supplementary material for: Anti-Biofouling Polyzwitterion–Poly(amidoxime) Composite Hydrogel for Highly Enhanced Uranium Extraction from Seawater
Source: Gels. 2024 Sep 22;10(9):603. doi: 10.3390/gels10090603 (PMC11431610; doi:10.3390/gels10090603)
Supplement: Supplementary file 1 [file gels-10-00603-s001.zip]

Archive with 1 entries (1 files):
- gels-3197665-supplementary.pdf
